# Supplementary material for: A Systematic Review and Meta-Analysis on the Prevalence of Variants in the Pancreaticobiliary Duct Junction and Its Association with Cancer
Source: Biomedicines. 2025 Apr 25;13(5):1039. doi: 10.3390/biomedicines13051039 (PMC12109207; doi:10.3390/biomedicines13051039)
Supplement: Supplementary file 1 [file biomedicines-13-01039-s001.zip]

Archive with 2 entries (2 files):
- Table S1. The characteristics of the included studies.xlsx
- Table S2. PRISMA checklist.pdf
