# Supplementary material for: A Systematic Review and Meta-Analysis on the Prevalence of Variants in the Pancreaticobiliary Duct Junction and Its Association with Cancer
Source: Biomedicines. 2025 Apr 25;13(5):1039. doi: 10.3390/biomedicines13051039 (PMC12109207; doi:10.3390/biomedicines13051039)
Supplement: Supplementary file 1 [file biomedicines-13-01039-s001.zip › Table S1. The characteristics of the included studies.xlsx]

## Sheet: Table S1
Supplementary Table S1. Characteristics of the included studies.
#	Author and year	Total N	Age	Sample type	Clinical history	Prevalence of APBJ and characteristics	Statistical values	Country	Gender
1	Hu et al., 2003 [2]	1876	54.7 years mean	ERCP	Patients with various pancreatobiliary diseases	10 APBJ patients (0.53%)	The OR of APBJ was significantly higher in patients with GB carcinoma p < 0.001; OR 50.7; 95% CI (12.7, 202.3). 42.6% of the patients with GB cancer without APBJ had associated gallstones (p = 0.079).	China	7 females (70%) and 3 males (30%)
2	Itoh et al., 2005 [3]	84	24 to 81 years	Patients	Hepatobiliary and pancreatic diseases	9 patients with APBJ, 5 of these presented CCC	The CT findings for the location of the confluence of the pancreatic and biliary ducts were judged to be type 1 for 12 patients (19%), type 2 for 47 (75%), and type 3 for 4 (6%). Interobserver agreement in the classification of the duct confluence was high; the kappa value for the two reviewers ± its 95% CI was 0.804 ± 0.195.	Japan	6 females (66.67%) and 3 males (33.33%)
3	Funabiki et al., 1991 [4]	15	2 to 12 years	Patients	Cancer of the pancreaticoduodenal region	15 patients with APBJ (100%), 12 patients with biliary dilatation (10 cystic type, 1 spindle type, and 1 cylindrical type), 3 without biliary dilatation	Not reported	Japan	Not reported
4	Ando et al., 1995 [5]	7	Not reported	Patients	Experienced abdominal pain and vomiting at the time of admission	US showed slight CBD dilation in 3 patients (42.90%) associated with jaundice and APBJ in 2 patients who did not have jaundice.	Not reported	Japan	Not reported
5	Tadokoro et al., 2008 [9]	1	72 years	Patients	Presented with appetite loss and lowgrade fever. Patient had no past history of malignancy, but there was a family history of gallbladder cancer.	1 patient with APBJ (100%)	Not reported	Japan	1 female (100%)
6	Matsumoto et al., 2001 [12]	202	57.2 years mean	ERCP	Disease of the hepatobiliary system or pancreas	202 patients with APBJ (100%), 133 with CCBD and 69 without CCBD	Not reported	Japan	93 females (2.42%) and 46 males (0.69%)
7	Kamisawa et al., 2008 [13]	3210	Not reported	ERCP	Pancreatic diseases	74 cases of APBJ (2.30%)	Not reported	Japan	Not reported
8	Muraki [14]	76	14 to 81 years	Patients	Patients with various pancreatobiliary diseases	76 cases of APBJ (100%)	Carcinoma was present in 22 (29%) of the gallbladders from the patients with PBM	Japan	55 females and 22 males
9	Kochhar et al., 2009 [15]	3827	3 to 85 years	ERCP	Various pancreaticobiliary disorders	101 patients with APBJ (2.60%)	Not reported	India	53 females (53.5%) and 48 males (48.4%)
10	Komi et al., 1992 [20]	51	51 years mean	Patients	Not reported	51 patients with CC and APBJ (100%)	Not reported	Japan	Male to female ratio 1:2
11	Roukounakis et al., 2000 [23]	29	Not reported	Patients	Patients with cholangiocarcinoma	13 patients had APBJ (45.00%). 9 patients had P-C type APBJ and 4 C-P type.	Not reported	USA	8 females (27.58%) and 5 males (17.24%)
12	Kimura et al., 1985 [29]	211	35 years mean	ERCP	Epigastric pain and vomiting	96 patients with gallbladder carcinoma, 65 patients with APBJ and 50 with CC	Of 65 patients with APBJ, 16 had gallbladder carcinoma (24.6%; P<0.001), and of 50 patients with CC, 5 had gallbladder carcinoma (10%; p<0.001).	Japan	65 females (30,80%)
									And 31 males (14,69%)
13	Tanaka et al., 1993 [30]	32	60.7years mean	Patients	Patients had biliary tract cancer identified either at the time of initial consultation or at surgery.	32 patients with APBJ treated for 15 years, 24 of these had cysts	Not reported	Japan	Not reported
14	Hori et al., 2006 [31]	108	Not reported	Patients	Bile duct cancer	12 cases of APBJ (11.11%)	Not reported	Japan	Not reported
15	Ragot et al., 2017 [32]	263	0.1 to 91 years	ERCP	Disease of the hepatobiliary system or pancreas	190 patients presented APBJ (72.20%). According to the French Surgical Association (AFC) classification, 57.2% were type B–P, 34.5% type P–B, 8.3% complex type	Patients without APBJ were older (p<0.0001). Compared to the type IV, type I was statistically more associated with cancer in patients with APBJ	France	male to female ratio 3.5
16	Ono et al., 1982 [33]	22	48 years mean	Patients	Patients with cystic dilatation	15 patients with APBJ (68.18%)	Not reported	Japan	9 females (40.90%) and 6 males (27.27%)
17	Xia et al., 2015 [34]	86	Not reported	Patients	Hepatobiliary and pancreatic diseases	27 patients with CC (31.39%), and 6 of these presented APBJ	APBJ was found in 6 patients. However, amylase levels did not significantly differ between patients with APBJ and those without APBJ (P=0.251).	China	8 males (29.63%) and 19 females (70.37%)
18	Uetsuji et al., 1996 [35]	47	60.3 years mean	Patients	Carcinoma gallbladder	7 patients with low union of the cystic duct (14.90%) and 6 with APBJ (12.80%)	A significant difference (P<0.05) was found between patients with cystic duct low junction and patients without APBJ or cystic duct low junction.	Japan	39 females (83.30%) and 8 males (16.70%)
19	Govil et al., 1997 [36]	18	Not reported	Patients	Hepatobiliary and pancreatic diseases	9 patients with CC	Not reported	UK	6 females (66.67%) and 3 males (33.33%)
20	Tanaka et al., 1998 [37]	38	55.6 years mean	Patients	Patients had biliary tract cancer identified either at the time of initial consultation or at surgery.	14 patients with APBJ (36.8%)	Not reported	Japan	9 females (32.14%) and 5 males (13.15%)
21	Hanada et al., 1999 [38]	73	51 years mean	Patients	Gallbladders with hyperplasia and with carcinoma	35 patients with APBJ (47.94%)	Not reported	Japan	25 females (71.42%) and 10 males (28.57%)
22	Yoshida et al., 1999 [39]	650	49 years mean	ERCP	Hepatobiliary and pancreatic diseases	14 patients with APBJ (2.20%)	The frequency of macroscopic polypoid or microscopic papillary adenocarcinoma was higher in patients with GB cancer and APBJ than in patients without APBJ (p<0.01). The proportion of survivors who remained disease-free was higher in patients with GB cancer and APBJ than in those without APBJ (p<0.05).	Japan	13 females (92.90%) and 1 male (7.10%)
23	Hosoki et al., 2004 [40]	17	4 to 61 years	Imagenology	Patients with various pancreatobiliary diseases	7 patients with APBJ (41.17%)	Duodenal filling tended to be lower in patients with APBJ than in control group (P < 0.005).	Japan	6 females (85.71%) and 1 male (14.29%)
24	Deguchi et al., 2007 [41]	43	Not reported	Patients	Patients with biliary atresia	3 patients with APBJ (6.97%)	Not reported	Japan	1 female (33.33%) and 2 males (66.67%)
25	Alkhatib et al., 2012 [42]	1050	53.2 years (range 17–85)	ERCP	Patients with pancreatitis, with Abdominal pain	12 patients had APBJ without CC (1.1%), of which 3 were type I, 7 type lla, and 2 type llb in the Komi classification	Not reported	USA	5 females (0.47%) and 7 males (0,66%)
26	Nakayama et al., 2001 [43]	5	48 to 70 years	Patients	Gallbladder carcinoma	5 patients with APBJ (100%)	Not reported	Japan	5 females (100%)
27	Jaunin-Stadler et al., 2002 [44]	2	Not reported	ERCP	Episodes of abdominal pain and vomit.	2 patients with APBJ (100%), namely, 1 patient with Komi classification type III c3 APBJ and 1 with type III c2	Not reported	Switzerland	2 females (100%)
28	Komi et al., 1977 [45]	570	Not reported	ERCP	Not reported	570 patients with APBJ (100%)	Not reported	Japan	397 females (66.80%) and 173 males (33.20%)
29	Young et al., 1992 [46]	9	30 years mena	Patients	Patients with proven choledochal cyst	9 patients with CC (100%) and 6 with APBJ (66.66%)	Not reported	UK	6 females (66.66%) and 3 males (33.33%)
30	Kuga et al., 1998 [47]	2	71 and 56 years	Patients	One patient experienced dull pain in her back and right hypochondrium. The other patient presented epigastrium pain.	2 patients with pancreatic carcinoma and APBJ (100%)	Not reported	Japan	1 female (50%) and 1 male (50%)
31	Sugiyama et al., 1998 [48]	18	45.9 years mean	Patients	Symptoms including abdominal pain and jaundice	18 patients with APBJ without CCC (100%)	Not reported	Japan	13 females (72.22%) and 5 males (27.77%)
32	Sugiyama et al., 2000 [49]	31	28.1 years mean	Patients	Had cystic choledochal dilatation	12 patients had APBJ (38.71%). 1 patient had no CBD dilation, 2 had cylindrical dilation, and 9 had CC.	Total bile acid concentrations and primary and secondary bile acids in APBJ patients were significantly (p<0.01) lower than those in the control group.	Japan	16 females (83.33%) and 15 males (16.66%)
33	Suzuki et al., 2002 [50]	1	3 years	Patients	History of pancreatic diseases or other abnormalities	1 patient with APBJ (100%)	Not reported	Japan	1 female (100%)
34	Takaya et al., 2003 [51]	34	0 to 16 years	ERCP	Disease of the hepatobiliary system or pancreas	15 cases with APBJ (44.11%)	Not reported	Japan	25 females (73.52%) and 9 males (26.47%)
35	Roukounakis et al., 2006 [52]	58	64 years mean	Patients	Patients with gallbladder or bile duct carcinoma	26 patients (44.82%) had APBJ	The survival rate does not differ significantly between patients with normal and abnormal pancreaticobiliary junction (P = 0.1)	USA	32 females (55.17%) and 26 males (44.82%)
36	Guo et al., 2012 [53]	75	2 months to 12 years	MRCP	Surgical procedure for cancer of the pancreaticoduodenal region	17 patients with APBJ (22.66%)	(P<0.0001), MRCP and US (P<0.0001), IOC and CT (P<0.0001), IOC and US (P0.0001), CT and US (P=0.0027). There is no significant difference between the groups of IOC and MRCP (P=0.0502)	China	51 females (68%) and 24 males (32%)
37	Liu et al., 2015 [54]	72	52.31 years mean	MRI	Acute pancreatitis	72 patients with APBJ (100%)	The prevalence of APBJ between the V type and B-P type was not significantly different (P=0.925).	China	35 females (48.61%) and 37 males (51.39%)
38	Sato et al., 2001 [55]	12	59.2 years mean	Patients	9 asymptomatic and 3 symptomatic patients. Symptoms included jaundice in two cases due to unresectable biliary carcinoma and recent, rapidly increased abdominal pain secondary to a small choledochal stone in 1 case.	12 patients with CC associated with APBJ (100%)	Not reported	Japan	11 females (91.66%) and 1 male (8.33%)
39	Akiyama et al., 1998 [56]	1	63 years	Patients	Symptoms of pain in the right upper quadrant	1 case of APBJ associated with GB cancer and obstructive jaundice (100%)	Not reported	Japan	1 female (100%)
40	Basaranoglu et al., 2005 [57]	1	30 years	Patients	Abdominal pain, nausea and vomiting lasting for 36 h	1 patient with APBJ, stenosis at the level of the CBD and multiple stenosis in the biliary tree of the left lobe of the liver (100%)	Not reported	Turkey	1 male (100%)
41	Choi et al., 2011 [58]	1	60 years	Patients	One month history of epigastric pain	1 patient with CC and APBJ type C-P who developed GB cancer and CBD cancer (100%)	Not reported	Korea	1 female (100%)
42	Dutta et al., 2021 [59]	1	60 years	Patients	History of progressive jaundice, high colored urine, and pale stools	1 patient with APBJ in which PD binds to CBD within the head of the pancreas (100%)	Not reported	India	1 male (100%)
43	Inagaki et al., 2007 [60]	1	67 years	Patients	Epigastric pain and vomiting	1 patient with APBJ and slight dilatation of the CBD (100%)	Not reported	Japan	1 female (100%)
44	Iso et al., 2008 [61]	1	72 years	Patients	Episodes of chest pain, which resolved spontaneously, but became worse each time	1 patient with APBJ and dilatation of the intrahepatic bile duct and PD. Emergency surgery showed dilatation of the CBD (100%)	Not reported	Japan	1 female (100%)
45	Kainuma et al., 1998 [62]	1	46 years	Patients	Patient sometimes complained of epigastric pain.	1 patient with APBJ in which the PD joins the undilated CBD at the outer point of the duodenal wall (100%)	Not reported	Japan	1 female (100%)
46	Ma et al., 2017 [63]	1	35 years	Patients	Patient history included multiple ERCP procedures for choledocholithiasis and cholangitis, including cholangioscopy, plastic biliary stent placement, and balloon dilatation once complicated by pancreatitis.	1 patient with APBJ (100%)	Not reported	Australia	1 female (100%)
47	McMahon et al., 2010 [64]	1	30 years	Patients	The pain was located in the midepigastrium and radiated to the back.	1 patient with APBJ (100%)	Not reported	USA	1 female (100%)
48	Nambu et al., 2001 [65]	1	73 years	Patients	Presented with upper abdominal discomfort for 1 month	1 patient with APBJ and dilatation of the CBD and PD (100%)	Not reported	Japan	1 female (100%)
49	Okada et al., 1981 [66]	1	52 years	Patients	Not reported	1 patient with APBJ (100%)	Not reported	Japan	1 female (100%)
50	Petrasek et al., 2008 [67]	1	30 years	Patients	Onset of abdominal pain	1 case of APBJ and incomplete pancreas divisum (100%)	Not reported	Czech Republic	1 female (100%)
51	Suzuki et al., 1999 [68]	1	37 years	Patients	Patient was diagnosed as having synchronous cancer of the gallbladder and the common bile duct.	1 patient with APBJ (100%)	Not reported	Japan	1 female (100%)
52	Ueda et al., 1992 [69]	1	58 years	Patients	Complained of epigastric and back pain for some months.	1 patient with APBJ (100%)	Not reported	Japan	1 male (100%)
53	Chapuy et al., 2006 [70]	4	4 to 16 years	Patients	Symptoms of pain in the right upper quadrant	In the 4 cases, the diagnosis of APBJ was made by US (100%)	Not reported	France	4 females (100%)
54	Sai JK et al., 2006 [71]	87	34 to 75 years	ERCP	Not reported	11 patients with APBJ	The occurrence of gallbladder carcinoma was 45.5% (5/11) in patients with APBJ	Japan	9 females and 2 males
55	Tomioka et al., 2019 [72]	107	58 years mean	patients	Not reported	32 patients with APBJ associated with carcinoma	Not reported	Japan	Male to female ratio 24/8
56	Kamisawa et al., 2010 [73]	107	8-84 years (49 mean)	patients	Not reported	52 patients with APBJ present gallbladder and bile duct carcinoma were seen in 11 (21%) and 8 (15%), respectively.	Not reported	Japan	80 (74.76%) Females and 27 (25.23%) males
57	Takuma et al., 2012 [74]	104	30 to 77 years	ERCP	abdominal or back pain, jaundice	36 patients with APBJ associated with carcinoma	Not reported	Japan	Not reported
58	Samavedy et al., 1999 [75]	18	36 years mean	Patients	Patients with acute pancreatitis	18 patients with APBJ (100%). Kimura type 2 anomaly found in 11 (61%), type 1 in 4 (22%), and Y type in 3 (16%) patients.	Not reported	India	13 females (0.06%) and 5 males (0.17%)
59	Shimada et al., 1993 [76]	22	44.9 years mean	Patients	Patients with biliary tract carcinoma	22 patients with APBJ (100%)	In group C patients (APBJ with Carcinoma) the proportion of cholic acid (CA) was significantly increased in gallbladder bile (P < 0.02) and DCA was significantly decreased in hepatic bile compared with the control group (0.8±1.7 versus 14.8±10.5, P<0.05).	Japan	16 females (61.53%) and 6 males (27.27%)
